# Supplementary material for: Early oral stepdown antibiotic therapy versus continuing intravenous therapy for uncomplicated Gram-negative bacteraemia (the INVEST trial): study protocol for a multicentre, randomised controlled, open-label, phase III, non-inferiority trial
Source: Trials. 2022 Jul 19;23:572. doi: 10.1186/s13063-022-06495-3 (PMC9295110; doi:10.1186/s13063-022-06495-3)
Supplement: Supplementary file 1 — Additional file 1. [file 13063_2022_6495_MOESM1_ESM.zip]

Archive with 3 entries (3 files):
- INVEST_Continuing ICF_English_V6.0_27May2022R1.doc
- INVEST_Main ICF_English_V6.0_27May2022R1.doc
- INVEST_Substituted ICF_English_V6.0_27May2022R1.doc
